# Supplementary material for: Supercell program: a combinatorial structure-generation approach for the local-level modeling of atomic substitutions and partial occupancies in crystals
Source: J Cheminform. 2016 Mar 31;8:17. doi: 10.1186/s13321-016-0129-3 (PMC4818540; doi:10.1186/s13321-016-0129-3)
Supplement: Supplementary file 2 — 10.1186/s13321-016-0129-3 supercell.zip --- The snapshot of supercell code from github. [file 13321_2016_129_MOESM2_ESM.tar]

Archive with 141 entries (108 files):
- supercell
- supercell/LICENSE
- supercell/doc
- supercell/doc/supercell.1
- supercell/doc/supercell_man.tex
- supercell/doc/supercell_man.pdf
- supercell/doc/CMakeLists.txt
- supercell/src
- supercell/src/sc_cli
- supercell/src/sc_cli/parse_d2o_input.cpp
- supercell/src/sc_cli/parse_d2o_input.h
- supercell/src/sc_cli/CMakeLists.txt
- supercell/src/sc_cli/main.cpp
- supercell/src/core
- supercell/src/core/d2o_main_class.h
- supercell/src/core/common_types.h
- supercell/src/core/archive_extent_patch.h
- supercell/src/core/common_types.cpp
- supercell/src/core/d2o_main_class.cpp
- supercell/src/CMakeLists.txt
- supercell/libs
- supercell/libs/common_utils
- supercell/libs/common_utils/.gitignore
- supercell/libs/common_utils/LICENSE
- supercell/libs/common_utils/cryst_tools
- supercell/libs/common_utils/cryst_tools/cryst_tools.cpp
- supercell/libs/common_utils/cryst_tools/comb_points.cpp
- supercell/libs/common_utils/cryst_tools/cryst_tools.h
- supercell/libs/common_utils/cryst_tools/comb_points.h
- supercell/libs/common_utils/cmake
- supercell/libs/common_utils/cmake/modules
- supercell/libs/common_utils/cmake/modules/FindEigen3.cmake
- supercell/libs/common_utils/scanf_pp
- supercell/libs/common_utils/scanf_pp/base.hpp
- supercell/libs/common_utils/assigned_variable
- supercell/libs/common_utils/assigned_variable/av_serialize.hpp
- supercell/libs/common_utils/assigned_variable/av_base.hpp
- supercell/libs/common_utils/tests
- supercell/libs/common_utils/tests/test_str.cpp
- supercell/libs/common_utils/tests/data_cryst_tools
- supercell/libs/common_utils/tests/data_cryst_tools/1200014.cif
- supercell/libs/common_utils/tests/data_cryst_tools/1000041.cif
- supercell/libs/common_utils/tests/data_cryst_tools/RBPST1_DEHY_1_cor.cif
- supercell/libs/common_utils/tests/data_cryst_tools/5900037.cif
- supercell/libs/common_utils/tests/data_cryst_tools/7021036.cif
- supercell/libs/common_utils/tests/data_cryst_tools/1200013.cif
- supercell/libs/common_utils/tests/data_cryst_tools/7021095.cif
- supercell/libs/common_utils/tests/data_cryst_tools/5900001.cif
- supercell/libs/common_utils/tests/data_cryst_tools/7021124.cif
- supercell/libs/common_utils/tests/data_cryst_tools/1200021.cif
- supercell/libs/common_utils/tests/data_cryst_tools/5900027_1.cif
- supercell/libs/common_utils/tests/test_expc.cpp
- supercell/libs/common_utils/tests/test_cryst_tools.cpp
- supercell/libs/common_utils/tests/CMakeLists.txt
- supercell/libs/common_utils/tests/test_comb_points.cpp
- supercell/libs/common_utils/tests/test_rnd.cpp
- supercell/libs/common_utils/README.md
- supercell/libs/common_utils/CMakeLists.txt
- supercell/libs/common_utils/others
- supercell/libs/common_utils/others/TStatisticCollect.h
- supercell/libs/common_utils/others/string_utils.cpp
- supercell/libs/common_utils/others/conv_types.h
- supercell/libs/common_utils/others/TStatisticCollect.cpp
- supercell/libs/common_utils/others/file_utils.cpp
- supercell/libs/common_utils/others/timing_utils.cpp
- supercell/libs/common_utils/others/memcpy.c
- supercell/libs/common_utils/others/rnd_utils.cpp
- supercell/libs/common_utils/others/timing_utils.h
- supercell/libs/common_utils/others/rnd_utils.h
- supercell/libs/common_utils/others/string_utils.h
- supercell/libs/common_utils/others/conv_types.cpp
- supercell/libs/common_utils/others/file_utils.h
- supercell/libs/common_utils/kissfft_cpp
- supercell/libs/common_utils/kissfft_cpp/kissfft.hh
- supercell/libs/common_utils/kissfft_cpp/COPYING
- supercell/libs/common_utils/science
- supercell/libs/common_utils/science/nmr_utils.h
- supercell/libs/common_utils/science/math_utils.cpp
- supercell/libs/common_utils/science/physical_const.h
- supercell/libs/common_utils/science/combinatorics.h
- supercell/libs/common_utils/science/nmr_utils.cpp
- supercell/libs/common_utils/science/math_utils.h
- supercell/libs/common_utils/science/expc.hpp
- supercell/libs/common_utils/obabel
- supercell/libs/common_utils/obabel/eigen2babel.h
- supercell/libs/common_utils/obabel/obabel_utils.h
- supercell/libs/common_utils/.git
- supercell/libs/common_utils/containers
- supercell/libs/common_utils/containers/array_common.hpp
- supercell/libs/CMakeLists.txt
- supercell/scripts
- supercell/scripts/latex2man
- supercell/scripts/latex2man/README
- supercell/scripts/latex2man/latex2man
- supercell/CMakeLists.txt
- supercell/README
- supercell/data
- supercell/data/examples
- supercell/data/examples/PbSnTe
- supercell/data/examples/PbSnTe/PbSnTe2.cif
- supercell/data/examples/PbSnTe/df_cfg.bash
- supercell/data/examples/PbSnTe/README
- supercell/data/examples/ice-Ih-adv
- supercell/data/examples/ice-Ih-adv/ice-Ih.gin_template
- supercell/data/examples/ice-Ih-adv/ice-Ih-121-adv.cif
- supercell/data/examples/ice-Ih-adv/df_cfg.bash
- supercell/data/examples/ice-Ih-adv/README
- supercell/data/examples/Ca2Al2SiO7
- supercell/data/examples/Ca2Al2SiO7/Ca2Al2SiO7.cif
- supercell/data/examples/Ca2Al2SiO7/README
- supercell/data/examples/Ca2Al2SiO7/Ca2Al2SiO7_abg.cif
- supercell/data/examples/PZT
- supercell/data/examples/PZT/df_cfg.bash
- supercell/data/examples/PZT/README
- supercell/data/examples/PZT/PZT-PbZr05Ti05O3.cif
- supercell/data/examples/FeSbO4
- supercell/data/examples/FeSbO4/df_cfg.bash
- supercell/data/examples/FeSbO4/FeSbO4.cif
- supercell/data/examples/FeSbO4/README
- supercell/data/examples/alpha-SiGeO2
- supercell/data/examples/alpha-SiGeO2/alpha-SiGeO2.cif
- supercell/data/examples/alpha-SiGeO2/df_cfg.bash
- supercell/data/examples/alpha-SiGeO2/README
- supercell/data/examples/PbSnTe-SQS
- supercell/data/examples/PbSnTe-SQS/PbSnTe2.cif
- supercell/data/examples/PbSnTe-SQS/df_cfg.bash
- supercell/data/examples/PbSnTe-SQS/PbSnTe-SQS.gin_template
- supercell/data/examples/PbSnTe-SQS/README
- supercell/data/examples/gamma-Fe2O3
- supercell/data/examples/gamma-Fe2O3/Fe2O3-P4332.cif
- supercell/data/examples/gamma-Fe2O3/README
- supercell/data/examples/ice-Ih
- supercell/data/examples/ice-Ih/ice-Ih.cif
- supercell/data/examples/ice-Ih/ice-Ih.gin_template
- supercell/data/examples/ice-Ih/df_cfg.bash
- supercell/data/examples/ice-Ih/README
- supercell/data/examples/Cu2ZnSnSxSe4-x
- supercell/data/examples/Cu2ZnSnSxSe4-x/df_cfg.bash
- supercell/data/examples/Cu2ZnSnSxSe4-x/stannite.cif
- supercell/data/examples/Cu2ZnSnSxSe4-x/README
- supercell/INSTALL
