# Supplementary material for: Supercell program: a combinatorial structure-generation approach for the local-level modeling of atomic substitutions and partial occupancies in crystals
Source: J Cheminform. 2016 Mar 31;8:17. doi: 10.1186/s13321-016-0129-3 (PMC4818540; doi:10.1186/s13321-016-0129-3)
Supplement: Supplementary file 2 — 10.1186/s13321-016-0129-3 supercell.zip --- The snapshot of supercell code from github. [file 13321_2016_129_MOESM2_ESM.tar › supercell/src/sc_cli/CMakeLists.txt]

set(Boost_USE_STATIC_LIBS ${LINK_STATIC_LIBS})

find_package(Boost 1.46 REQUIRED COMPONENTS regex program_options filesystem system random)

set(sc_cli_source ${sc_sources} main.cpp parse_d2o_input.cpp)
set(sc_cli_libraries ${sc_libraries} ${Boost_LIBRARIES} ${LibArchive_LIBRARIES} )

include_directories(${sc_includes})

add_executable(supercell ${sc_cli_source})

target_link_libraries(supercell ${sc_cli_libraries})

install(TARGETS supercell RUNTIME DESTINATION bin)
