# Supplementary material for: Supercell program: a combinatorial structure-generation approach for the local-level modeling of atomic substitutions and partial occupancies in crystals
Source: J Cheminform. 2016 Mar 31;8:17. doi: 10.1186/s13321-016-0129-3 (PMC4818540; doi:10.1186/s13321-016-0129-3)
Supplement: Supplementary file 2 — 10.1186/s13321-016-0129-3 supercell.zip --- The snapshot of supercell code from github. [file 13321_2016_129_MOESM2_ESM.tar › supercell/libs/common_utils/cryst_tools/cryst_tools.h]

/* 
 * File:   cryst_tools.h
 * Author: kirill
 *
 * Created on December 16, 2013, 4:00 PM
 */

#ifndef CRYST_TOOLS_H
#define	CRYST_TOOLS_H

#include <vector>
#include <Eigen/Core>
#include <Eigen/Geometry>

namespace cryst_tools {
  typedef std::vector< std::vector<Eigen::Vector3d> > vc_sets;

  Eigen::Vector3d min_frac(const Eigen::Vector3d &frac);
  Eigen::Vector3d norm_frac(const Eigen::Vector3d &frac);

  std::vector<Eigen::Matrix3d> get_symmetries(const Eigen::Matrix3d &cell,
          const int range = 2);

  std::vector<Eigen::Vector3d> get_shifts(const Eigen::Matrix3d &sym_matrix_B,
          const Eigen::Matrix3d &cell,
          const std::vector<Eigen::Vector3d> &frac_coords,
          double tolerance, bool all_symmetric);

  std::vector<Eigen::Vector3d> shifts_intersect(const Eigen::Matrix3d &cell,
          const std::vector<Eigen::Vector3d> &frac_c1,
          const std::vector<Eigen::Vector3d> &frac_c2,
          double tolerance);

  std::vector<Eigen::Affine3d> get_all_symmetries(const Eigen::Matrix3d &cell,
          const vc_sets &frac_coords,
          const double tol,
          const int range = 2);

  std::vector<Eigen::Affine3d> get_all_symmetries(const Eigen::Matrix3d &cell,
          const vc_sets &frac_coords,
          const std::vector<bool> &all_symm,
          const double tol,
          const int range = 2);

};

//Minimal distance utilites
namespace cryst_tools {

  class min_dist {
  public:
    static const double tol = 1E-3;
  protected:
    double r2_dist_direct;
    Eigen::Vector3i box_size;
    Eigen::Matrix3d cell;
    Eigen::Matrix3d r_cell;
    bool cell_assigned;
  public:
    min_dist() : cell_assigned(false) {};
    void set_cell(const Eigen::Matrix3d &cell_v);
    Eigen::Vector3d operator ()(const Eigen::Vector3d &vd) const;
    std::vector<Eigen::Vector3d> get_img_dist(const Eigen::Vector3d &vd, 
                                              const Eigen::Vector3i &box) const;
    Eigen::Vector3d average_vector(const std::vector<Eigen::Vector3d> &av) const;
  };
  
};

//Ewald summation utilites
namespace cryst_tools {

  class ewald_sum {
  protected:
    Eigen::Matrix3d cell;
    Eigen::Matrix3d r_cell;
    Eigen::Matrix3d res_cell;
    double volume;
    
    double precision;
    Eigen::Vector3i box_size;
    double r_max;
    double g_max;
    double eta;
    
  public:
    ewald_sum()
    { precision = -1; };
    void set_cell(const Eigen::Matrix3d &cell_v);
    void set_precision(double N, double precision_v = 1E-8);
    double get_energy(const Eigen::Vector3d &vd);
    Eigen::MatrixXd potential_matrix(const std::vector<Eigen::Vector3d> &vd);
  };
  
};


#endif	/* CRYST_TOOLS_H */
