# Supplementary material for: Supercell program: a combinatorial structure-generation approach for the local-level modeling of atomic substitutions and partial occupancies in crystals
Source: J Cheminform. 2016 Mar 31;8:17. doi: 10.1186/s13321-016-0129-3 (PMC4818540; doi:10.1186/s13321-016-0129-3)
Supplement: Supplementary file 2 — 10.1186/s13321-016-0129-3 supercell.zip --- The snapshot of supercell code from github. [file 13321_2016_129_MOESM2_ESM.tar › supercell/libs/common_utils/assigned_variable/av_serialize.hpp]

/* 
 * File:   c_assigned_value_serialize.h
 * Author: kirill
 *
 * Created on September 17, 2013, 10:48 AM
 */

#ifndef C_ASSIGNED_VALUE_SERIALIZE_H
#define	C_ASSIGNED_VALUE_SERIALIZE_H

#include "av_base.hpp"
#include <boost/serialization/split_free.hpp>

namespace boost {
namespace serialization {

  template<class Archive, typename T>
  inline void serialize(Archive & ar, c_assigned_value<T> & g, const unsigned int version)
  {  
    boost::serialization::split_free(ar, g, version); 
  }
  
  template<class Archive, typename T>
  inline void save(Archive & ar, const c_assigned_value<T> & g, unsigned int version)
  {
    bool assigned = g.assigned();
    ar & assigned;
    if(assigned)
    {  
      T value = g.value();
      ar & value;
    }  
  }
  
  template<class Archive, typename T>
  inline void load(Archive & ar, c_assigned_value<T> & g, unsigned int version)
  {
    g.clear();
    bool assigned;
    ar & assigned;
    if(assigned)
    {  
      T value;
      ar & value;
      g = value;
    }  
  }  

} // namespace serialization
} // namespace boost

#endif	/* C_ASSIGNED_VALUE_SERIALIZE_H */
