# Supplementary material for: Supercell program: a combinatorial structure-generation approach for the local-level modeling of atomic substitutions and partial occupancies in crystals
Source: J Cheminform. 2016 Mar 31;8:17. doi: 10.1186/s13321-016-0129-3 (PMC4818540; doi:10.1186/s13321-016-0129-3)
Supplement: Supplementary file 2 — 10.1186/s13321-016-0129-3 supercell.zip --- The snapshot of supercell code from github. [file 13321_2016_129_MOESM2_ESM.tar › supercell/libs/common_utils/tests/data_cryst_tools/RBPST1_DEHY_1_cor.cif]

data_added_by_encifer
# from C:/gsas/RbPST1_dehy/RBPST1_DEHY.EXP 
_audit_creation_date             2013-01-25T21:30:56
_symmetry_cell_setting           tetragonal
_symmetry_space_group_name_H-M   'I -4 2 d'
_symmetry_int_tables_number      122
_cell_length_a                   12.680970
_cell_length_b                   12.680970
_cell_length_c                   6.616540
_cell_angle_alpha                90.0000
_cell_angle_beta                 90.0000
_cell_angle_gamma                90.0000
loop_
_atom_type_symbol
_atom_type_oxidation_number
Si1 +4
Si2 +4
O1  -2
O2  -2
O3  -2
Ga1 +3
Ga2 +3
Rb1 +1
loop_
_atom_site_label
_atom_site_type_symbol
_atom_site_fract_x
_atom_site_fract_y
_atom_site_fract_z
_atom_site_B_iso_or_equiv
_atom_site_occupancy
Si1 Si 0.08942 0.63503 0.62640 0.555065613828 0.57200
Si2 Si 0.00000 0.00000 0.00000 0.555065613828 0.49100
O1 O 0.94750 0.64790 0.73120 6.46655387945 1.00000
O2 O 0.04290 0.57840 0.41310 6.46655387945 1.00000
O3 O 0.12590 0.75000 0.62500 6.46655387945 1.00000
Ga1 Ga 0.06088 0.62806 0.62690 0.555065613828 0.43800
Ga2 Ga 0.00000 0.00000 0.00000 0.555065613828 0.44400
Rb1 Rb 0.86512 0.23710 0.13480 2.08840476327 0.54800
