# Supplementary material for: Supercell program: a combinatorial structure-generation approach for the local-level modeling of atomic substitutions and partial occupancies in crystals
Source: J Cheminform. 2016 Mar 31;8:17. doi: 10.1186/s13321-016-0129-3 (PMC4818540; doi:10.1186/s13321-016-0129-3)
Supplement: Supplementary file 2 — 10.1186/s13321-016-0129-3 supercell.zip --- The snapshot of supercell code from github. [file 13321_2016_129_MOESM2_ESM.tar › supercell/libs/common_utils/tests/data_cryst_tools/5900037.cif]

#------------------------------------------------------------------------------
#$Date: 2012-02-28 13:14:52 +0100 (Tue, 28 Feb 2012) $
#$Revision: 35911 $
#$URL: svn://www.crystallography.net/cod/cif/5/90/00/5900037.cif $
#------------------------------------------------------------------------------
#
# This file is available in the Crystallography Open Database (COD),
# http://www.crystallography.net/
#
# All data on this site have been placed in the public domain by the
# contributors.
#
data_5900037
_journal_name_full               'Rec. trav. chim.'
_journal_page_first              170
_journal_volume                  63
_journal_year                    1944
_chemical_formula_sum            'C4 H6 O4'
_chemical_name_systematic        'Methylmalonic acid of form alpha'
_symmetry_Int_Tables_number      2
_symmetry_space_group_name_H-M   'P -1'
_cell_angle_alpha                106.17
_cell_angle_beta                 116
_cell_angle_gamma                83.33
_cell_formula_units_Z            2
_cell_length_a                   5.72
_cell_length_b                   6.85
_cell_length_c                   7.57
_diffrn_ambient_temperature      408
_[local]_cod_data_source_file    037_methylmalonic_acid_alpha.cif
_[local]_cod_data_source_block   methylmalonic_acid_alpha
loop_
_atom_site_label
_atom_site_type_symbol
_atom_site_symmetry_multiplicity
_atom_site_Wyckoff_symbol
_atom_site_fract_x
_atom_site_fract_y
_atom_site_fract_z
O1 O1 2 e 0.222(28) 0.083(28) 0.277(14)
O2 O2 2 e 0.167(14) 0.069(14) 0.344(6)
C1 C1 2 e 0.028(14) 0.014(14) 0.236(14)
C2 C2 2 e 0.092(14) 0.042(14) 0.042(6)
O3 O3 2 e 0.333(14) 0.555(14) 0.125(14)
O4 O4 2 e 0.722(42) 0.430(14) 0.264(14)
C3 C3 2 e 0.541(14) 0.527(14) 0.264(14)
C4 C4 2 e 0.416(14) 0.506(14) 0.472(28)
loop_
_citation_id
_citation_coordinate_linkage
_citation_title
_citation_book_title
_citation_country
_citation_page_first
_citation_page_last
_citation_year
_citation_book_publisher
_[local]_cod_citation_special_details
1 yes ? 'Organicheskaja Kristallokhimija' USSR ? ? 1955
'Izdatel'stvo Akademii Nauk SSSR'
;

Coordinates are presented as published in this book, Kitajgorodskij's
"Organicheskaja Kristallokhimija", keyed in manually.

Saulius Gra\<zulis
;
loop_
_citation_author_citation_id
_citation_author_name
1 'A. I. Kitajgorodskij'
_cod_database_code 5900037
