# Supplementary material for: Supercell program: a combinatorial structure-generation approach for the local-level modeling of atomic substitutions and partial occupancies in crystals
Source: J Cheminform. 2016 Mar 31;8:17. doi: 10.1186/s13321-016-0129-3 (PMC4818540; doi:10.1186/s13321-016-0129-3)
Supplement: Supplementary file 2 — 10.1186/s13321-016-0129-3 supercell.zip --- The snapshot of supercell code from github. [file 13321_2016_129_MOESM2_ESM.tar › supercell/libs/common_utils/tests/CMakeLists.txt]

include_directories(${CMAKE_SOURCE_DIR}/others/)

find_package(Boost 1.46 COMPONENTS unit_test_framework random filesystem system)

add_executable(test_str test_str.cpp 
                        ${CMAKE_SOURCE_DIR}/others/string_utils.cpp)
target_link_libraries(test_str ${Boost_UNIT_TEST_FRAMEWORK_LIBRARY})
add_test(NAME Test_string_utils_module COMMAND test_str)


add_executable(test_expc test_expc.cpp)
target_link_libraries(test_expc ${Boost_UNIT_TEST_FRAMEWORK_LIBRARY} quadmath)
add_test(NAME Test_expc_function COMMAND test_expc)

add_executable(test_rnd test_rnd.cpp
                        ${CMAKE_SOURCE_DIR}/others/rnd_utils.cpp)
target_link_libraries(test_rnd ${Boost_UNIT_TEST_FRAMEWORK_LIBRARY} ${Boost_RANDOM_LIBRARY})
add_test(NAME Test_random_array COMMAND test_rnd)

add_executable(test_comb_points test_comb_points.cpp
                        ${CMAKE_SOURCE_DIR}/cryst_tools/comb_points.cpp
                        ${CMAKE_SOURCE_DIR}/others/rnd_utils.cpp)
target_link_libraries(test_comb_points ${Boost_UNIT_TEST_FRAMEWORK_LIBRARY} ${Boost_RANDOM_LIBRARY})
add_test(NAME Test_Comb_Points COMMAND test_comb_points)

find_package(Eigen3 REQUIRED)
include_directories(${EIGEN3_INCLUDE_DIR})

find_library(OB_LIB openbabel)
include_directories(/usr/local/include/openbabel-2.0/)

add_definitions(-DCT_DATA_DIR="${CMAKE_SOURCE_DIR}/tests/data_cryst_tools")


add_executable(test_cryst_tools test_cryst_tools.cpp
                        ${CMAKE_SOURCE_DIR}/cryst_tools/comb_points.cpp
                        ${CMAKE_SOURCE_DIR}/cryst_tools/cryst_tools.cpp
                        ${CMAKE_SOURCE_DIR}/others/rnd_utils.cpp)
target_link_libraries(test_cryst_tools ${Boost_LIBRARIES} ${OB_LIB})
add_test(NAME Test_Cryst_Tools COMMAND test_cryst_tools)
