# Supplementary material for: Supercell program: a combinatorial structure-generation approach for the local-level modeling of atomic substitutions and partial occupancies in crystals
Source: J Cheminform. 2016 Mar 31;8:17. doi: 10.1186/s13321-016-0129-3 (PMC4818540; doi:10.1186/s13321-016-0129-3)
Supplement: Supplementary file 2 — 10.1186/s13321-016-0129-3 supercell.zip --- The snapshot of supercell code from github. [file 13321_2016_129_MOESM2_ESM.tar › supercell/libs/common_utils/CMakeLists.txt]

cmake_minimum_required (VERSION 2.8)

project(common_utils)
set(CMAKE_MODULE_PATH ${CMAKE_SOURCE_DIR}/cmake/modules)
set(CMAKE_CXX_FLAGS_DEBUG "${CMAKE_CXX_FLAGS_DEBUG} -Wall -Wno-sign-compare -Wextra " )

find_package(Boost 1.46 COMPONENTS unit_test_framework)

if(Boost_UNIT_TEST_FRAMEWORK_FOUND)
  enable_testing()
else()
  message(STATUS "No Boost::Test found. All tests have been disabled.")
endif()  

set(CMAKE_BUILD_TYPE Debug)
#set(CMAKE_BUILD_TYPE Release)

include_directories(${CMAKE_CURRENT_SOURCE_DIR})

if(Boost_UNIT_TEST_FRAMEWORK_FOUND)
  add_subdirectory(tests)
endif()    
