# Supplementary material for: Supercell program: a combinatorial structure-generation approach for the local-level modeling of atomic substitutions and partial occupancies in crystals
Source: J Cheminform. 2016 Mar 31;8:17. doi: 10.1186/s13321-016-0129-3 (PMC4818540; doi:10.1186/s13321-016-0129-3)
Supplement: Supplementary file 2 — 10.1186/s13321-016-0129-3 supercell.zip --- The snapshot of supercell code from github. [file 13321_2016_129_MOESM2_ESM.tar › supercell/libs/common_utils/others/conv_types.h]

/* 
 * File:   conv_types.h
 * Author: kirill
 *
 * Created on June 5, 2013, 3:13 PM
 */

#ifndef CONV_TYPES_H
#define	CONV_TYPES_H

#include <string>

class conv_types 
{
  public:
  static std::string int2str(const int &value);
  static std::string real2str(const double &value, int digits = 3, bool e_format = false);
};

#endif	/* CONV_TYPES_H */
