# Supplementary material for: Supercell program: a combinatorial structure-generation approach for the local-level modeling of atomic substitutions and partial occupancies in crystals
Source: J Cheminform. 2016 Mar 31;8:17. doi: 10.1186/s13321-016-0129-3 (PMC4818540; doi:10.1186/s13321-016-0129-3)
Supplement: Supplementary file 2 — 10.1186/s13321-016-0129-3 supercell.zip --- The snapshot of supercell code from github. [file 13321_2016_129_MOESM2_ESM.tar › supercell/libs/common_utils/others/timing_utils.cpp]

/* 
 * File:   timing_utils.cpp
 * Author: kokho
 * 
 * Created on March 13, 2011, 7:27 PM
 */

#include <stdlib.h>

#include "timing_utils.h"
#include <sys/time.h>

timing_utils::timing_utils()
{
  gettimeofday(&tv, NULL);
}

timing_utils::timing_utils(const timing_utils& orig)
{
}

double timing_utils::delta_t()
{
  timeval tv1, dtv;
  gettimeofday(&tv1, NULL);
  timersub(&tv1, &tv, &dtv);

  return dtv.tv_sec + double(dtv.tv_usec) * 1E-6;
}

timing_utils::~timing_utils() {
}
