# Supplementary material for: Supercell program: a combinatorial structure-generation approach for the local-level modeling of atomic substitutions and partial occupancies in crystals
Source: J Cheminform. 2016 Mar 31;8:17. doi: 10.1186/s13321-016-0129-3 (PMC4818540; doi:10.1186/s13321-016-0129-3)
Supplement: Supplementary file 2 — 10.1186/s13321-016-0129-3 supercell.zip --- The snapshot of supercell code from github. [file 13321_2016_129_MOESM2_ESM.tar › supercell/libs/common_utils/others/timing_utils.h]

/* 
 * File:   timing_utils.h
 * Author: kokho
 *
 * Created on March 13, 2011, 7:27 PM
 */

#ifndef TIMING_UTILS_H
#define	TIMING_UTILS_H

#include <time.h>

class timing_utils
{
protected:
  timeval tv;
public:
  timing_utils();
  timing_utils(const timing_utils& orig);
  double delta_t();
  virtual ~timing_utils();
};

#endif	/* TIMING_UTILS_H */
