# Supplementary material for: Supercell program: a combinatorial structure-generation approach for the local-level modeling of atomic substitutions and partial occupancies in crystals
Source: J Cheminform. 2016 Mar 31;8:17. doi: 10.1186/s13321-016-0129-3 (PMC4818540; doi:10.1186/s13321-016-0129-3)
Supplement: Supplementary file 2 — 10.1186/s13321-016-0129-3 supercell.zip --- The snapshot of supercell code from github. [file 13321_2016_129_MOESM2_ESM.tar › supercell/libs/common_utils/others/rnd_utils.h]

/* 
 * File:   rnd_utils.h
 * Author: kokho
 *
 * Created on February 7, 2011, 5:19 PM
 */

#ifndef RND_UTILS_H
#define	RND_UTILS_H

#include <boost/random.hpp>
#include <vector>
#include <algorithm>

boost::mt19937 create_rnd_gen();

double get_rnd_value_in_interval(boost::mt19937 &rng, double min, double max);
int get_rnd_int_value_in_interval(boost::mt19937 &rng, int min, int max);

std::vector<int> get_random_numbers(int count, int max_number);

template <class RandomAccessIterator, class RandomBoostGenerator>
void br_random_shuffle(RandomAccessIterator &first, RandomAccessIterator &last,
                       RandomBoostGenerator &rnd)
{
  boost::uniform_int<> uni_dist;
  boost::variate_generator<RandomBoostGenerator, boost::uniform_int<> > randomNumber(rnd, uni_dist);
  std::random_shuffle(first, last, randomNumber);   
}

template <class Container, class RandomBoostGenerator>
void random_thin_to(Container &data, int target_size, RandomBoostGenerator &rnd)
{
  boost::uniform_int<> uni_dist;
  boost::variate_generator<RandomBoostGenerator, boost::uniform_int<> > randomNumber(rnd, uni_dist);
  
  while ( data.size() > std::max(target_size, 0) )
  {
    typename Container::iterator it = data.begin();
    int pos = randomNumber(data.size());
    std::advance(it, pos);
    data.erase(it);
  }
}


#endif	/* RND_UTILS_H */
