# Supplementary material for: Supercell program: a combinatorial structure-generation approach for the local-level modeling of atomic substitutions and partial occupancies in crystals
Source: J Cheminform. 2016 Mar 31;8:17. doi: 10.1186/s13321-016-0129-3 (PMC4818540; doi:10.1186/s13321-016-0129-3)
Supplement: Supplementary file 2 — 10.1186/s13321-016-0129-3 supercell.zip --- The snapshot of supercell code from github. [file 13321_2016_129_MOESM2_ESM.tar › supercell/libs/common_utils/others/conv_types.cpp]

/* 
 * File:   conv_types.cpp
 * Author: kirill
 * 
 * Created on June 5, 2013, 3:13 PM
 */

#include "conv_types.h"
#include <sstream>

using namespace std;

std::string conv_types::int2str(const int &value)
{
  stringstream result;
  
  result << value;
  
  return result.str();
}        

std::string conv_types::real2str(const double &value, int digits, bool e_format)
{
  stringstream result;
  
  if(e_format)
    result << std::scientific;
  else
    result << std::fixed;
  
  result.precision(digits);
  
  result << value;
  
  return result.str();  
}
