# Supplementary material for: Supercell program: a combinatorial structure-generation approach for the local-level modeling of atomic substitutions and partial occupancies in crystals
Source: J Cheminform. 2016 Mar 31;8:17. doi: 10.1186/s13321-016-0129-3 (PMC4818540; doi:10.1186/s13321-016-0129-3)
Supplement: Supplementary file 2 — 10.1186/s13321-016-0129-3 supercell.zip --- The snapshot of supercell code from github. [file 13321_2016_129_MOESM2_ESM.tar › supercell/libs/common_utils/science/nmr_utils.h]

/* 
 * File:   nmr_utils.h
 * Author: kirill
 *
 * Created on June 6, 2013, 2:07 PM
 */

#ifndef NMR_UTILS_H
#define	NMR_UTILS_H

bool is_spin(double spin, bool &is_half);

class nmr_utils 
{
public:
  nmr_utils();
  nmr_utils(const nmr_utils& orig);
  virtual ~nmr_utils();
private:
};

#endif	/* NMR_UTILS_H */
