# Supplementary material for: Supercell program: a combinatorial structure-generation approach for the local-level modeling of atomic substitutions and partial occupancies in crystals
Source: J Cheminform. 2016 Mar 31;8:17. doi: 10.1186/s13321-016-0129-3 (PMC4818540; doi:10.1186/s13321-016-0129-3)
Supplement: Supplementary file 2 — 10.1186/s13321-016-0129-3 supercell.zip --- The snapshot of supercell code from github. [file 13321_2016_129_MOESM2_ESM.tar › supercell/libs/common_utils/science/math_utils.cpp]

/* 
 * File:   math_utils.cpp
 * Author: kirill
 * 
 * Created on June 6, 2013, 2:22 PM
 */

#include "math_utils.h"
#include <cmath>
#include <algorithm>
#include <cassert>


#ifndef EXCLUDE_KISS_FFT
 #include "../kissfft_cpp/kissfft.hh"
#endif

using namespace std;


#ifndef EXCLUDE_KISS_FFT
  
  void apply_broadeneing(vector<double> &data, const std::vector<double> &appl_func)
  {
    assert(data.size() == appl_func.size());
    
    typedef kissfft<double> FFT;
    typedef complex<double> cpx_type;
    
    vector<cpx_type> data_time;
    vector<cpx_type> data_freq;

    data_time.resize(data.size());
    data_freq.resize(data.size());
    
    for(int i = 0; i < data.size(); i++)
    {  
      data_time[i].real(data[i]);
      data_time[i].imag(0.0);
    }  
    
    FFT fft_direct(data.size(), false);
    fft_direct.transform(&data_time[0], &data_freq[0]);
    
    for(int i = 0; i < appl_func.size(); i++)
      data_freq[i] *= appl_func[i];
    
    FFT fft_inverse(data.size(), true);
    fft_inverse.transform(&data_freq[0], &data_time[0]);
    
    for(int i = 0; i < data.size(); i++)
      data[i] = data_time[i].real();
  }

  std::vector<double> math_utils::brd_Lorenzian(const std::vector<double> &data, const double gamma)
  {
    std::vector<double> result = data;
    vector<double> lf(data.size());
    
    for(int i = 0; i < lf.size(); i++)
      lf[i] = exp(-2 * gamma * M_PI * i);
    
    apply_broadeneing(result, lf); 
  }

#else
  std::vector<double> math_utils::brd_Lorenzian(const std::vector<double> &data, const double gamma)
  {
    std::vector<double> result;
    double gamma2 = pow(gamma, 2);

    result.resize(data.size(), 0.0);

    for(int i = 0; i < data.size(); i++)  
    {
      if( abs(data[i]) < 1E-8) continue;
      for(int j = 0; j < data.size(); j++)
        result[j] += data[i] / (gamma2 + pow(i - j, 2));
    }

    for(int i = 0; i < data.size(); i++)  
      result[i] *= gamma / M_PI;

    return result;
  }

#endif  
  
  std::vector<double> math_utils::brd_Gaussian(const std::vector<double> &data, const double sigma, 
                                const double precision)
  {
    std::vector<double> result;
    std::vector<double> precalc_data;

    int range = int(sigma * precision) + 1;
    double sigma22 = 2 * pow(sigma, 2);

    result.resize(data.size(), 0.0);

    precalc_data.resize(range + 5, 0.0);

    for(int i = 0; i < precalc_data.size(); i++)  
    {
      precalc_data[i] = exp(-pow(i,2) / sigma22);
    }

    for(int i = 0; i < data.size(); i++)  
    {
      if( abs(data[i]) < 1e-8) continue;
      for(int j = max(0, i - range) ; j < min(int(data.size()), i + range); j++)
        result[j] += data[i] * precalc_data[abs(i-j)];
    }

    for(int i = 0; i < data.size(); i++)  
      result[i] /= sigma * sqrt(2 * M_PI);

    return result;

  }

/*
 
   std::vector<double> math_utils::brd_Gaussian(const std::vector<double> &data, const double sigma, 
                                const double precision)
  {
    vector<double> lf(data.size());
    
    for(int i = 0; i < lf.size(); i++)
      lf[i] = exp(-2 * gamma * M_PI * i);
    
    apply_broadeneing(data, lf); 
  }
*/
