# Supplementary material for: Supercell program: a combinatorial structure-generation approach for the local-level modeling of atomic substitutions and partial occupancies in crystals
Source: J Cheminform. 2016 Mar 31;8:17. doi: 10.1186/s13321-016-0129-3 (PMC4818540; doi:10.1186/s13321-016-0129-3)
Supplement: Supplementary file 2 — 10.1186/s13321-016-0129-3 supercell.zip --- The snapshot of supercell code from github. [file 13321_2016_129_MOESM2_ESM.tar › supercell/scripts/latex2man/README]

				latex2man
				=========

Latex2man is a tool to translate UNIX manual pages written with LaTeX into
the troff format understood by the UNIX man(1)-command.
Alternatively HTML, TexInfo, or LaTeX code can be produced too.
Output of parts of the text may be supressed using the conditional text
feature (for this, LaTeX generation may be used).

There is LaTeX package (latex2man.sty) used for writing the Man-page
and a PERL script (latex2man) doing the actual translation.

Requirements:
 - Latex2man requires Perl version >= 5.0004_03.
 - LaTeX2e

VERSION: 1.24

Author and Copyright (c) 1998:
	 Dr. J�rgen Vollmer
	 Viktoriastra�e 15
	 D-76133 Karlsruhe
	 Email: <Juergen.Vollmer@informatik-vollmer.de>

License:
   This program can be redistributed and/or modified under the terms
   of the LaTeX Project Public License Distributed from CTAN
   archives in directory macros/latex/base/lppl.txt; either
   version 1 of the License, or any later version.

If you find this software useful, please send me a postcard.

$Id: README,v 1.63 2010/12/22 09:33:29 vollmer Exp $
