# Supplementary material for: Supercell program: a combinatorial structure-generation approach for the local-level modeling of atomic substitutions and partial occupancies in crystals
Source: J Cheminform. 2016 Mar 31;8:17. doi: 10.1186/s13321-016-0129-3 (PMC4818540; doi:10.1186/s13321-016-0129-3)
Supplement: Supplementary file 2 — 10.1186/s13321-016-0129-3 supercell.zip --- The snapshot of supercell code from github. [file 13321_2016_129_MOESM2_ESM.tar › supercell/data/examples/ice-Ih-adv/ice-Ih-121-adv.cif]

# CIF file generated by openbabel 2.3.90, see http://openbabel.sf.net
data_I
_chemical_name_common 'Supercell generated structure. E_col = 0'
_cell_length_a 4.49748
_cell_length_b 8.99496
_cell_length_c 7.32238
_cell_angle_alpha 90
_cell_angle_beta 90
_cell_angle_gamma 120
_space_group_name_H-M_alt 'P 1'
_space_group_name_Hall 'P 1'
loop_
    _symmetry_equiv_pos_as_xyz
    x,y,z
loop_
    _atom_site_label
    _atom_site_type_symbol
    _atom_site_fract_x
    _atom_site_fract_y
    _atom_site_fract_z
    _atom_site_occupancy
    H1      H    0.33333   0.33333   0.19640   0.500
    H2      H    0.66667   0.16667   0.69640   0.500
    H3      H    0.66667   0.16667   0.80360   0.500
    H4      H    0.33333   0.33334   0.30360   0.500
    H5      H    0.33333   0.83334   0.19640   0.500
    H6      H    0.66667   0.66667   0.69640   0.500
    H7      H    0.66667   0.66667   0.80360   0.500
    H8      H    0.33333   0.83334   0.30360   0.500
    H1      H    0.45100   0.45095   0.01790   0.500
    H1      H    0.09810   0.27455   0.01790   0.500
    H1      H    0.45090   0.27450   0.01790   0.500
    H2      H    0.54900   0.04905   0.51790   0.500
    H2      H    0.90190   0.22545   0.51790   0.500
    H2      H    0.54910   0.22550   0.51790   0.500
    H3      H    0.90190   0.22550   0.98210   0.500
    H3      H    0.54910   0.04905   0.98210   0.500
    H3      H    0.54900   0.22545   0.98210   0.500
    H4      H    0.09810   0.27450   0.48210   0.500
    H4      H    0.45090   0.45095   0.48210   0.500
    H4      H    0.45100   0.27455   0.48210   0.500
    H5      H    0.45100   0.95095   0.01790   0.500
    H5      H    0.09810   0.77455   0.01790   0.500
    H5      H    0.45090   0.77450   0.01790   0.500
    H6      H    0.54900   0.54905   0.51790   0.500
    H6      H    0.90190   0.72545   0.51790   0.500
    H6      H    0.54910   0.72550   0.51790   0.500
    H7      H    0.90190   0.72550   0.98210   0.500
    H7      H    0.54910   0.54905   0.98210   0.500
    H7      H    0.54900   0.72545   0.98210   0.500
    H8      H    0.09810   0.77450   0.48210   0.500
    H8      H    0.45090   0.95095   0.48210   0.500
    H8      H    0.45100   0.77455   0.48210   0.500
    O       O    0.33333   0.33333   0.06140   1.000
    O       O    0.66667   0.16667   0.56140   1.000
    O       O    0.66667   0.16667   0.93860   1.000
    O       O    0.33333   0.33333   0.43860   1.000
    O       O    0.33333   0.83334   0.06140   1.000
    O       O    0.66667   0.66667   0.56140   1.000
    O       O    0.66667   0.66667   0.93860   1.000
    O       O    0.33333   0.83334   0.43860   1.000
