# Supplementary material for: Supercell program: a combinatorial structure-generation approach for the local-level modeling of atomic substitutions and partial occupancies in crystals
Source: J Cheminform. 2016 Mar 31;8:17. doi: 10.1186/s13321-016-0129-3 (PMC4818540; doi:10.1186/s13321-016-0129-3)
Supplement: Supplementary file 2 — 10.1186/s13321-016-0129-3 supercell.zip --- The snapshot of supercell code from github. [file 13321_2016_129_MOESM2_ESM.tar › supercell/data/examples/ice-Ih-adv/README]

ice-Ih-adv example:
************************************************
Treatment of proton disorder in the 1x2x1 supercell of ice-Ih
************************************************
A detailed description of this example is provided in the Supporting Information
 of the supercell article. It involves a manipulation of the input CIF file as well as advanced functionalities of the supercell program, which is used in successive steps to reduce the number of combinations to practical numbers.

Requirements:
Supercell should be installed. GULP should be in the path or variable PRG_GULP should be set before running script df_cfg.bash.

export PRG_GULP=<full path to gulp program>

Result:
The directory ice-Ih-cfgs-final/ contains all ice-Ih 1x2x1 supercell configurations that fulfill both structure-restriction conditions: all oxygen atoms 2 coordinated (CNO) and no close contacts between H atoms.

A detailed description of this example is provided in the Supporting Information of the supercell article.
