# Supplementary material for: Supercell program: a combinatorial structure-generation approach for the local-level modeling of atomic substitutions and partial occupancies in crystals
Source: J Cheminform. 2016 Mar 31;8:17. doi: 10.1186/s13321-016-0129-3 (PMC4818540; doi:10.1186/s13321-016-0129-3)
Supplement: Supplementary file 2 — 10.1186/s13321-016-0129-3 supercell.zip --- The snapshot of supercell code from github. [file 13321_2016_129_MOESM2_ESM.tar › supercell/data/examples/Ca2Al2SiO7/README]

Disorder in gehlenite Ca2Al2SiO7 compound, based on lterature data 

Florian, P., Veron, E., Green, T. F. G., Yates, J. R., & Massiot, D. (2012). 
Elucidation of the Al/Si ordering in gehlenite Ca2Al2SiO7 by combined 
29Si and 27Al NMR spectroscopy/quantum chemical calculations. 
Chemistry of Materials, 24(21), 4068–4079. doi:10.1021/cm3016935

Ca2Al2SiO7.cif - initial structure.
Ca2Al2SiO7_abg.cif - modified structure for large supercell permutations calculations.

Supercell should be installed. See Supporting materials for details.
