# Supplementary material for: Supercell program: a combinatorial structure-generation approach for the local-level modeling of atomic substitutions and partial occupancies in crystals
Source: J Cheminform. 2016 Mar 31;8:17. doi: 10.1186/s13321-016-0129-3 (PMC4818540; doi:10.1186/s13321-016-0129-3)
Supplement: Supplementary file 2 — 10.1186/s13321-016-0129-3 supercell.zip --- The snapshot of supercell code from github. [file 13321_2016_129_MOESM2_ESM.tar › supercell/data/examples/Ca2Al2SiO7/Ca2Al2SiO7_abg.cif]

# CIF file generated by openbabel 2.3.90, see http://openbabel.sf.net
data_I
_chemical_name_common 'Supercell generated structure. E_col = 0'
_cell_length_a 7.716
_cell_length_b 7.716
_cell_length_c 5.089
_cell_angle_alpha 90
_cell_angle_beta 90
_cell_angle_gamma 90
_space_group_name_H-M_alt 'P 1'
_space_group_name_Hall 'P 1'
loop_
    _symmetry_equiv_pos_as_xyz
    x,y,z
loop_
    _atom_site_label
    _atom_site_type_symbol
    _atom_site_fract_x
    _atom_site_fract_y
    _atom_site_fract_z
    _atom_site_occupancy
    AlT1    Al   0.00000   0.00000   0.00000   1.000
    AlT1    Al   0.50000   0.50000   0.00000   1.000
    AlT2a   Al   0.14310   0.35690   0.95280   0.500
    SiT2a   Si   0.14310   0.35690   0.95280   0.500
    AlT2a   Al   0.85690   0.64310   0.95280   0.500
    SiT2a   Si   0.85690   0.64310   0.95280   0.500
    AlT2b   Al   0.35690   0.85690   0.04720   0.500
    SiT2b   Si   0.35690   0.85690   0.04720   0.500
    AlT2b   Al   0.64310   0.14310   0.04720   0.500
    SiT2b   Si   0.64310   0.14310   0.04720   0.500
    Ca1     Ca   0.33750   0.16250   0.51100   1.000
    Ca1     Ca   0.66250   0.83750   0.51100   1.000
    Ca1     Ca   0.16250   0.66250   0.48900   1.000
    Ca1     Ca   0.83750   0.33750   0.48900   1.000
    O1      O    0.50000   0.00000   0.18840   1.000
    O1      O    0.00000   0.50000   0.81160   1.000
    O2      O    0.14180   0.35820   0.28320   1.000
    O2      O    0.85820   0.64180   0.28320   1.000
    O2      O    0.35820   0.85820   0.71680   1.000
    O2      O    0.64180   0.14180   0.71680   1.000
    O3      O    0.08720   0.17060   0.80330   1.000
    O3      O    0.91280   0.82940   0.80330   1.000
    O3      O    0.17060   0.91280   0.19670   1.000
    O3      O    0.82940   0.08720   0.19670   1.000
    O3      O    0.41280   0.67060   0.19670   1.000
    O3      O    0.58720   0.32940   0.19670   1.000
    O3      O    0.32940   0.41280   0.80330   1.000
    O3      O    0.67060   0.58720   0.80330   1.000
