# Supplementary material for: Supercell program: a combinatorial structure-generation approach for the local-level modeling of atomic substitutions and partial occupancies in crystals
Source: J Cheminform. 2016 Mar 31;8:17. doi: 10.1186/s13321-016-0129-3 (PMC4818540; doi:10.1186/s13321-016-0129-3)
Supplement: Supplementary file 2 — 10.1186/s13321-016-0129-3 supercell.zip --- The snapshot of supercell code from github. [file 13321_2016_129_MOESM2_ESM.tar › supercell/data/examples/PZT/PZT-PbZr05Ti05O3.cif]

#------------------------------------------------------------------------------
#$Date: 2015-07-07 11:16:37 +0000 (Tue, 07 Jul 2015) $
#$Revision: 140673 $
#$URL: file:///home/coder/svn-repositories/cod/cif/1/52/10/1521043.cif $
#------------------------------------------------------------------------------
#
# This file is available in the Crystallography Open Database (COD),
# http://www.crystallography.net/
#
# All data on this site have been placed in the public domain by the
# contributors.
#
data_1521043
loop_
_publ_author_name
'Frantti, J.'
'Nishio, S.'
'Lappalainen, J.'
'Eriksson, S.'
'Lantto, V.'
'Ivanov, S.'
'Kakihana, M.'
'Rundlof, H.'
_publ_section_title
;
 Neutron diffraction studies of Pb (Zrx Ti1-x) O3 ceramics
;
_journal_name_full               'Japanese Journal of Applied Physics, Part 1'
_journal_page_first              5697
_journal_page_last               5703
_journal_volume                  39
_journal_year                    2000
_chemical_formula_sum            'O3 Pb Ti0.5 Zr0.5'
_chemical_name_systematic        'Pb (Zr0.5 Ti0.5) O3'
_space_group_IT_number           99
_symmetry_space_group_name_Hall  'P 4 -2'
_symmetry_space_group_name_H-M   'P 4 m m'
_cell_angle_alpha                90
_cell_angle_beta                 90
_cell_angle_gamma                90
_cell_formula_units_Z            1
_cell_length_a                   4.03034
_cell_length_b                   4.03034
_cell_length_c                   4.1449
_cell_volume                     67.328
_citation_journal_id_ASTM        JAPNDE
_cod_data_source_file            Frantti_JAPNDE_2000_1452.cif
_cod_data_source_block           O3Pb1Ti0.5Zr0.5
_cod_original_cell_volume        67.32827
_cod_chemical_formula_sum_orig   'O3 Pb1 Ti0.5 Zr0.5'
_cod_database_code               1521043
loop_
_symmetry_equiv_pos_as_xyz
x,y,z
-y,x,z
-x,-y,z
y,-x,z
-x,y,z
-y,-x,z
x,-y,z
y,x,z
loop_
_atom_type_symbol
_atom_type_oxidation_number
Pb1  +2
Zr1  +4
Ti1  +4
O1   -2
O2   -2
loop_
_atom_site_label
_atom_site_type_symbol
_atom_site_fract_x
_atom_site_fract_y
_atom_site_fract_z
_atom_site_occupancy
_atom_site_U_iso_or_equiv
Zr1 Zr 0.5 0.5 0.5649 0.5 0.0
O1 O 0.5 0.5 0.0921 1 0.0
O2 O 0.5 0 0.611 1 0.0
Pb1 Pb 0.024 0.024 0 0.25 0.0
Ti1 Ti 0.5 0.5 0.5649 0.5 0.0
