# Supplementary material for: Supercell program: a combinatorial structure-generation approach for the local-level modeling of atomic substitutions and partial occupancies in crystals
Source: J Cheminform. 2016 Mar 31;8:17. doi: 10.1186/s13321-016-0129-3 (PMC4818540; doi:10.1186/s13321-016-0129-3)
Supplement: Supplementary file 2 — 10.1186/s13321-016-0129-3 supercell.zip --- The snapshot of supercell code from github. [file 13321_2016_129_MOESM2_ESM.tar › supercell/data/examples/FeSbO4/README]

**********************************
FeSbO4 example
**********************************

Description:
The example generates Table 1 in supercell paper.

Instructions:
Supercell should be installed. Run script df_cfg.bash

Results:
The table is directly printed in the terminal.

**********************************
Additional notes:
The supercell commands used in this example are of the form:

supercell -d -i FeSbO4.cif -s 2x2x1 -m

Note that structures are not generated in this example. To generate structures:
create an output directory:
mkdir result_cell2x2x1/
and run the supercell command without the -d option and with the -o option :

supercell -d -i FeSbO4.cif -s 2x2x1 -o result/FeSbO4 -m

Results will be stored as:
FeSbO4_ind[STRUCTURE INDEX].cif
