# Supplementary material for: Supercell program: a combinatorial structure-generation approach for the local-level modeling of atomic substitutions and partial occupancies in crystals
Source: J Cheminform. 2016 Mar 31;8:17. doi: 10.1186/s13321-016-0129-3 (PMC4818540; doi:10.1186/s13321-016-0129-3)
Supplement: Supplementary file 2 — 10.1186/s13321-016-0129-3 supercell.zip --- The snapshot of supercell code from github. [file 13321_2016_129_MOESM2_ESM.tar › supercell/data/examples/alpha-SiGeO2/README]

**********************************
alpha-SixGe(1-x)O2 example
**********************************

Description:
The example generates Table 2 in :
El-Kelany, K. E., Erba, a, Carbonnière, P., & Rérat, M. (2014).
Piezoelectric, elastic, structural and dielectric properties of the Si(1-x)Ge(x)O(2) solid solution: a theoretical study. 
Journal of Physics. Condensed Matter : An Institute of Physics Journal, 26(20), 205401. 
doi:10.1088/0953-8984/26/20/205401

Instructions:
Supercell should be installed. Run script df_cfg.bash

Results:
The table is directly printed in the terminal.
