# Supplementary material for: Supercell program: a combinatorial structure-generation approach for the local-level modeling of atomic substitutions and partial occupancies in crystals
Source: J Cheminform. 2016 Mar 31;8:17. doi: 10.1186/s13321-016-0129-3 (PMC4818540; doi:10.1186/s13321-016-0129-3)
Supplement: Supplementary file 2 — 10.1186/s13321-016-0129-3 supercell.zip --- The snapshot of supercell code from github. [file 13321_2016_129_MOESM2_ESM.tar › supercell/data/examples/PbSnTe-SQS/PbSnTe-SQS.gin_template]

distance

cutd 6.40

name @NAME@
cell
@CELLABC@    90.0 90.0 90.0
frac
@FRAC@
space
1
lennard 0 0
Pb  Sn    -1.0        0.0    @RMIN@  @RMAX@
Pb  Pb    +1.0        0.0    @RMIN@  @RMAX@
Sn  Sn    +1.0        0.0    @RMIN@  @RMAX@
