# Supplementary material for: Supercell program: a combinatorial structure-generation approach for the local-level modeling of atomic substitutions and partial occupancies in crystals
Source: J Cheminform. 2016 Mar 31;8:17. doi: 10.1186/s13321-016-0129-3 (PMC4818540; doi:10.1186/s13321-016-0129-3)
Supplement: Supplementary file 2 — 10.1186/s13321-016-0129-3 supercell.zip --- The snapshot of supercell code from github. [file 13321_2016_129_MOESM2_ESM.tar › supercell/data/examples/PbSnTe-SQS/README]

[ENTER EXAMPLE DESCRIPTION HERE]
Supercell should be installed. GULP should be in PATH. Run script df_cfg.bash.

The command used to generate supercells in this case is:

supercell -i PbSnTe2.cif -s 1x1x2 -m -v 2 -o [OUTPUT DIRECTORY]/PbSnTe_1x1x2 &

Note that the [OUTPUT DIRECTORY] should exist when running the command.
The analysis is then performed with the GULP program.
