# Supplementary material for: Supercell program: a combinatorial structure-generation approach for the local-level modeling of atomic substitutions and partial occupancies in crystals
Source: J Cheminform. 2016 Mar 31;8:17. doi: 10.1186/s13321-016-0129-3 (PMC4818540; doi:10.1186/s13321-016-0129-3)
Supplement: Supplementary file 2 — 10.1186/s13321-016-0129-3 supercell.zip --- The snapshot of supercell code from github. [file 13321_2016_129_MOESM2_ESM.tar › supercell/data/examples/gamma-Fe2O3/Fe2O3-P4332.cif]

data_79196-ICSD
_database_code_ICSD                79196
_audit_creation_date               1996/10/14
_audit_update_record               2010/08/01
_chemical_name_systematic          'Iron Oxide (21.34/32) - Gamma'
_chemical_formula_structural       'Fe21.34 O32'
_chemical_formula_sum              'Fe21.34 O32'
_chemical_name_mineral             Maghemite
_publ_section_title
;
Vacancy ordering in gamma-Fe2 O3: synchrotron x-ray powder 
diffraction and high-resolution electron microscopy studies
;
loop_
_citation_id
_citation_journal_abbrev
_citation_year
_citation_journal_volume
_citation_page_first
_citation_page_last
_citation_journal_id_ASTM
primary 'Journal of Applied Crystallography' 1995 28 141 145 JACGAR
2 'Powder Diffraction' 1988 3 104 105 PODIE2
_publ_author_name
;
Shmakov, A.N.;Kryukova, G.N.;Tsybulya, S.V.;Chuvilin, A.L.;Solov'eva, 
L.P.
;
_cell_length_a                     8.3474(2)
_cell_length_b                     8.3474(2)
_cell_length_c                     8.3474(2)
_cell_angle_alpha                  90.
_cell_angle_beta                   90.
_cell_angle_gamma                  90.
_cell_volume                       581.64
_cell_formula_units_Z              1
_symmetry_space_group_name_H-M     'P 43 3 2'
_symmetry_Int_Tables_number        212
_refine_ls_R_factor_all            0.069
loop_
_symmetry_equiv_pos_site_id
_symmetry_equiv_pos_as_xyz
  1	'z+1/4, y+3/4, -x+3/4'
  2	'-z+3/4, y+1/4, x+3/4'
  3	'y+1/4, x+3/4, -z+3/4'
  4	'-y+3/4, x+1/4, z+3/4'
  5	'x+1/4, z+3/4, -y+3/4'
  6	'-x+3/4, z+1/4, y+3/4'
  7	'z+3/4, -y+3/4, x+1/4'
  8	'-z+1/4, -y+1/4, -x+1/4'
  9	'y+3/4, -x+3/4, z+1/4'
 10	'-y+1/4, -x+1/4, -z+1/4'
 11	'x+3/4, -z+3/4, y+1/4'
 12	'-x+1/4, -z+1/4, -y+1/4'
 13	'-y+1/2, -z, x+1/2'
 14	'-y, z+1/2, -x+1/2'
 15	'y+1/2, -z+1/2, -x'
 16	'y, z, x'
 17	'z+1/2, -x+1/2, -y'
 18	'-z+1/2, -x, y+1/2'
 19	'-z, x+1/2, -y+1/2'
 20	'z, x, y'
 21	'-x+1/2, -y, z+1/2'
 22	'-x, y+1/2, -z+1/2'
 23	'x+1/2, -y+1/2, -z'
 24	'x, y, z'
loop_
_atom_type_symbol
_atom_type_oxidation_number
Fe1      3
Fe2      3
Fe3      3
O1      -2
O2      -2
loop_
_atom_site_label
_atom_site_type_symbol
_atom_site_symmetry_multiplicity
_atom_site_Wyckoff_symbol
_atom_site_fract_x
_atom_site_fract_y
_atom_site_fract_z
_atom_site_occupancy
_atom_site_attached_hydrogens
_atom_site_B_iso_or_equiv
Fe1 Fe2.999+ 8 c 0.9921(5) 0.9921(5) 0.9921(5) 1. 0 0.45 
Fe2 Fe2.999+ 12 d 0.8650(5) 0.6150(5) 0.875 1. 0 0.45 
Fe3 Fe2.999+ 4 b 0.375 0.125 0.875 0.335(5) 0 0.45 
O1 O2- 8 c 0.861(1) 0.861(1) 0.861(1) 1. 0 0.45 
O2 O2- 24 e 0.372(1) 0.377(1) 0.876(2) 1. 0 0.45 

#End of data_79196-ICSD
