# Supplementary material for: Supercell program: a combinatorial structure-generation approach for the local-level modeling of atomic substitutions and partial occupancies in crystals
Source: J Cheminform. 2016 Mar 31;8:17. doi: 10.1186/s13321-016-0129-3 (PMC4818540; doi:10.1186/s13321-016-0129-3)
Supplement: Supplementary file 2 — 10.1186/s13321-016-0129-3 supercell.zip --- The snapshot of supercell code from github. [file 13321_2016_129_MOESM2_ESM.tar › supercell/data/examples/gamma-Fe2O3/README]

Disorder in maghemite.

Grau-Crespo, R., Al-Baitai, A. Y., Saadoune, I., & De Leeuw, N. H. (2010). 
Vacancy ordering and electronic structure of γ-Fe2O3 (maghemite): a theoretical investigation. 
Journal of Physics. Condensed Matter : An Institute of Physics Journal, 22(25), 255401. 
doi:10.1088/0953-8984/22/25/255401

Supercell should be installed. See Supporting materials for details.
