# Supplementary material for: Supercell program: a combinatorial structure-generation approach for the local-level modeling of atomic substitutions and partial occupancies in crystals
Source: J Cheminform. 2016 Mar 31;8:17. doi: 10.1186/s13321-016-0129-3 (PMC4818540; doi:10.1186/s13321-016-0129-3)
Supplement: Supplementary file 2 — 10.1186/s13321-016-0129-3 supercell.zip --- The snapshot of supercell code from github. [file 13321_2016_129_MOESM2_ESM.tar › supercell/data/examples/ice-Ih/ice-Ih.cif]

#------------------------------------------------------------------------------
#$Date: 2014-07-12 08:06:43 +0000 (Sat, 12 Jul 2014) $
#$Revision: 120115 $
#$URL: file:///home/coder/svn-repositories/cod/cif/9/01/52/9015208.cif $
#------------------------------------------------------------------------------
#
# This file is available in the Crystallography Open Database (COD),
# http://www.crystallography.net/. The original data for this entry
# were provided the American Mineralogist Crystal Structure Database,
# http://rruff.geo.arizona.edu/AMS/amcsd.php
#
# The file may be used within the scientific community so long as
# proper attribution is given to the journal article from which the
# data were obtained.
#
data_9015208
loop_
_publ_author_name
'Fortes, A. D.'
'Wood, I. G.'
'Grigoriev, D.'
'Alfredsson, M.'
'Kipfstuhl, S.'
'Knight, K. S.'
'Smith, R. I.'
_publ_section_title
;
 No evidence for large-scale proton ordering in Antarctic ice from powder neutron diffraction
 Note: T = 100 K
 Note: known as ice-IH
;
_journal_name_full               'Journal of Chemical Physics'
_journal_page_first              11376
_journal_page_last               11379
_journal_volume                  120
_journal_year                    2004
_chemical_compound_source        'Kohen Station, Antarctica'
_chemical_formula_sum            'H2 O'
_chemical_name_mineral           Ice
_space_group_IT_number           194
_symmetry_space_group_name_Hall  '-P 6c 2c'
_symmetry_space_group_name_H-M   'P 63/m m c'
_cell_angle_alpha                90
_cell_angle_beta                 90
_cell_angle_gamma                120
_cell_length_a                   4.497479
_cell_length_b                   4.497479
_cell_length_c                   7.322382
_cell_volume                     128.269
_database_code_amcsd             0018366
_exptl_crystal_density_diffrn    0.933
_[local]_cod_chemical_formula_sum_orig 'O H2'
_cod_database_code               9015208
loop_
_space_group_symop_operation_xyz
x,y,z
-x,-x+y,1/2+z
x,x-y,1/2-z
-x+y,-x,1/2-z
x-y,x,1/2+z
-y,-x,z
y,x,-z
y,-x+y,-z
-y,x-y,z
x-y,-y,1/2+z
-x+y,y,1/2-z
x,y,1/2-z
-x,-y,1/2+z
x,x-y,z
-x,-x+y,-z
x-y,x,-z
-x+y,-x,z
y,x,1/2+z
-y,-x,1/2-z
-y,x-y,1/2-z
y,-x+y,1/2+z
-x+y,y,z
x-y,-y,-z
-x,-y,-z
loop_
_atom_site_aniso_label
_atom_site_aniso_U_11
_atom_site_aniso_U_22
_atom_site_aniso_U_33
_atom_site_aniso_U_12
_atom_site_aniso_U_13
_atom_site_aniso_U_23
O 0.00790 0.00790 0.00600 0.00400 0.00000 0.00000
H1 0.02110 0.02110 0.00820 0.01060 0.00000 0.00000
H2 0.01690 0.01240 0.01740 0.00620 0.00370 0.00750
loop_
_atom_site_label
_atom_site_fract_x
_atom_site_fract_y
_atom_site_fract_z
_atom_site_occupancy
O 0.33333 0.66667 0.06140 1.00000
H1 0.33333 0.66667 0.19640 0.50000
H2 0.45100 0.90190 0.01790 0.50000
_journal_paper_doi 10.1063/1.1765099
