# Supplementary material for: Supercell program: a combinatorial structure-generation approach for the local-level modeling of atomic substitutions and partial occupancies in crystals
Source: J Cheminform. 2016 Mar 31;8:17. doi: 10.1186/s13321-016-0129-3 (PMC4818540; doi:10.1186/s13321-016-0129-3)
Supplement: Supplementary file 2 — 10.1186/s13321-016-0129-3 supercell.zip --- The snapshot of supercell code from github. [file 13321_2016_129_MOESM2_ESM.tar › supercell/data/examples/ice-Ih/ice-Ih.gin_template]

distance 

cutd 1.0

name @NAME@
cell
4.497479 4.497479 7.322382   90.00 90.00 120.0
frac
@FRAC@
space
1

species
H   +1
O   -2
