# Supplementary material for: Supercell program: a combinatorial structure-generation approach for the local-level modeling of atomic substitutions and partial occupancies in crystals
Source: J Cheminform. 2016 Mar 31;8:17. doi: 10.1186/s13321-016-0129-3 (PMC4818540; doi:10.1186/s13321-016-0129-3)
Supplement: Supplementary file 2 — 10.1186/s13321-016-0129-3 supercell.zip --- The snapshot of supercell code from github. [file 13321_2016_129_MOESM2_ESM.tar › supercell/data/examples/ice-Ih/README]

The example generates and analyzes configuration for ice-Ih cell 1x1x1 in a direct approach (meaning that [TO BE COMPLETED]).
Supercell should be installed. GULP should be in the path or variable PRG_GULP should be set
before run script df_cfg.bash

export PRG_GULP=<full path to gulp program>

The result file ice-Ih-cfgs.anlz shows which configurations fulfill the following two conditions: (i) all oxygen atoms 2 coordinated (CNO) and (ii) no close contacts of hydrogen (H-H).

The supercell command used in this example is in the form:

supercell -i ice-Ih.cif -m -q -p "O:c=-2" -p "H*:c=+1" -o [RESULT DIRECTORY]/ice-Ih

in which the "-c" option is used to set the charge of oxygen atoms on site "O" to -2 and the charge of hydrogen atoms on sites H1 and H2 to +1, for the computation of Coulomb energies (-q option). The [RESULT DIRECTORY] should be created before running the command.
