# Supplementary material for: Supercell program: a combinatorial structure-generation approach for the local-level modeling of atomic substitutions and partial occupancies in crystals
Source: J Cheminform. 2016 Mar 31;8:17. doi: 10.1186/s13321-016-0129-3 (PMC4818540; doi:10.1186/s13321-016-0129-3)
Supplement: Supplementary file 2 — 10.1186/s13321-016-0129-3 supercell.zip --- The snapshot of supercell code from github. [file 13321_2016_129_MOESM2_ESM.tar › supercell/data/examples/Cu2ZnSnSxSe4-x/df_cfg.bash]

#!/bin/bash

for i in {0..8}
do
  mkdir -p cell111/S$i
  supercell -i stannite.cif -s 1x1x1 -p "S:p=$i" -p "Se:p=$((8-$i))" -m -o cell111/S$i/stannite-S$i > cell111/S$i/log.out &
done

wait

echo -e "x\tg_i"
for i in {0..8}
do
  x=`echo $i | awk '{print $i/2}'`
  for j in cell111/S$i/stannite-S$i*.cif
  do 
    gi=`echo $j | sed 's/ *cell[^ ]*w\([0-9]*\).cif */\1 /g'`
    echo -e "${x}\t${gi}"
  done
done
