# Supplementary material for: Supercell program: a combinatorial structure-generation approach for the local-level modeling of atomic substitutions and partial occupancies in crystals
Source: J Cheminform. 2016 Mar 31;8:17. doi: 10.1186/s13321-016-0129-3 (PMC4818540; doi:10.1186/s13321-016-0129-3)
Supplement: Supplementary file 2 — 10.1186/s13321-016-0129-3 supercell.zip --- The snapshot of supercell code from github. [file 13321_2016_129_MOESM2_ESM.tar › supercell/INSTALL]

IMPORTANT!!! Please note, that not all version of OpenBabel support partial occupancies. Please, use the version from https://github.com/openbabel/openbabel

Superquick installation.

  1) Install openbabel from official site. https://github.com/openbabel/openbabel

  2) git clone --recursive https://github.com/orex/supercell.git && cd supercell && \
  mkdir build && cd build && cmake ../ && make && sudo make install

Dependencies: C++ compiler and linker, Boost 1.46 or higher, CMAKE 2.6 or higher, OpenBabel, Eigen 3.x, LibArchive (optionally). Perl and \LaTeX\ are needed to compile manual.
It is good idea to check .travis.yml file, if you are working on Ubuntu/Debian.
